# Supplementary material for: Sequence Effect on the Activity of DNAzyme with Covalently Attached Hemin and Their Potential Bioanalytical Application
Source: Sensors (Basel). 2022 Jan 10;22(2):500. doi: 10.3390/s22020500 (PMC8780643; doi:10.3390/s22020500)
Supplement: Supplementary file 1 [file sensors-22-00500-s001.zip]

Archive with 1 entries (1 files):
- sensors-1510927-supplementary.pdf
